# Supplementary material for: Reverse prenylation in plants by non‐canonical aromatic prenyltransferases
Source: Plant J. 2025 Jun 17;122(6):e70268. doi: 10.1111/tpj.70268 (PMC12172877; doi:10.1111/tpj.70268)
Supplement: Supplementary file 2 — Data S1. In silico site saturated mutagenesis. [file TPJ-122-0-s002.xlsx]

## Sheet: mutants
Mutation	Affinity	dAffinity	Stability	dStability
1:R106R	-10.8858	0	-1101.23	0
1:R106A	-10.5417	0.121552	-1099.26	0.798184
1:R106N	-10.5884	0.0748419	-1098.92	1.13945
1:R106D	-10.6117	0.0515668	-1099.06	0.996602
1:R106C	-10.5131	0.150113	-1099.01	1.04385
1:R106Q	-10.6477	0.0154912	-1099.72	0.333746
1:R106E	-10.6551	0.00818092	-1099.35	0.710651
1:R106G	-10.5129	0.150336	-1098.52	1.53221
1:R106H	-10.7084	-0.0452036	-1099.05	1.00884
1:R106I	-10.6068	0.0563928	-1100.53	-0.469919
1:R106L	-10.7177	-0.0544934	-1100.93	-0.877488
1:R106K	-10.6469	0.0163847	-1099.09	0.963629
1:R106M	-10.6671	-0.00385588	-1100.29	-0.238209
1:R106F	-10.7552	-0.0919312	-1099.83	0.224345
1:R106P	-10.6448	0.0184086	-1099.04	1.02078
1:R106S	-10.5195	0.143723	-1098.84	1.2148
1:R106T	-10.6371	0.0261016	-1099.31	0.74739
1:R106W	-11.005	-0.341783	-1100.36	-0.304831
1:R106Y	-10.8728	-0.209565	-1099.89	0.169611
1:R106V	-10.5893	0.0738995	-1099.95	0.102963
1:S109S	-10.269	0	-1111.8	0
1:S109A	-10.7051	0.0535379	-1110.82	0.770298
1:S109R	-11.1743	-0.415646	-1111.77	-0.177731
1:S109N	-11.0578	-0.299149	-1110.75	0.835123
1:S109D	-11.0757	-0.317057	-1110.92	0.6707
1:S109C	-10.7629	-0.00421548	-1111.1	0.491089
1:S109Q	-11.0867	-0.327979	-1110.77	0.821019
1:S109E	-11.1269	-0.36818	-1110.84	0.753216
1:S109G	-10.454	0.304708	-1110.23	1.35541
1:S109H	-11.2428	-0.484146	-1111.06	0.528604
1:S109I	-11.2449	-0.486203	-1112.12	-0.528303
1:S109L	-10.9948	-0.236171	-1112.18	-0.586454
1:S109K	-11.1419	-0.383207	-1110.82	0.770761
1:S109M	-11.3657	-0.606986	-1111.48	0.110686
1:S109F	-10.9465	-0.187837	-1112.43	-0.838981
1:S109P	-10.8243	-0.0656497	-1110.66	0.929645
1:S109T	-11.0451	-0.286396	-1111.02	0.567603
1:S109W	-11.1469	-0.388269	-1112.3	-0.711238
1:S109Y	-10.9634	-0.204674	-1112.08	-0.48822
1:S109V	-11.0186	-0.259951	-1111.66	-0.0690934
1:M110M	-10.7856	0	-1114.33	0
1:M110A	-10.6821	0.0403488	-1111.76	1.69354
1:M110R	-10.7388	-0.0163489	-1112.9	0.546855
1:M110N	-10.7243	-0.00189769	-1111.66	1.79036
1:M110D	-10.6891	0.0333239	-1111.61	1.84095
1:M110C	-10.6303	0.0921482	-1111.82	1.63111
1:M110Q	-10.6753	0.0471071	-1111.99	1.46305
1:M110E	-10.7035	0.0189502	-1112.07	1.38011
1:M110G	-10.5072	0.215212	-1110.95	2.49712
1:M110H	-10.6542	0.0682304	-1112.29	1.16346
1:M110I	-10.6936	0.0288239	-1113.1	0.351463
1:M110L	-10.7314	-0.00898139	-1113.56	-0.105808
1:M110K	-10.7339	-0.0114704	-1112.1	1.34939
1:M110F	-10.6942	0.0282122	-1113.35	0.103621
1:M110P	-10.6673	0.0551435	-1111.65	1.79691
1:M110S	-10.8006	-0.0781552	-1111.4	2.047
1:M110T	-10.7423	-0.0198686	-1111.9	1.55178
1:M110W	-10.6866	0.0358066	-1112.75	0.704352
1:M110Y	-10.6483	0.0740724	-1112.47	0.980333
1:M110V	-10.6697	0.0526895	-1112.86	0.585564
1:S113S	-10.9841	0	-1112.78	0
1:S113A	-10.8748	0.0808862	-1112.11	0.478026
1:S113R	-10.8424	0.113278	-1111.94	0.647302
1:S113N	-10.9163	0.0394198	-1111.72	0.872403
1:S113D	-11.1188	-0.163121	-1112	0.593293
1:S113C	-11.0352	-0.0795167	-1112.1	0.492352
1:S113Q	-11.1295	-0.173777	-1112.39	0.194763
1:S113E	-11.2132	-0.257529	-1112.62	-0.0300519
1:S113G	-10.8037	0.151968	-1111.28	1.3056
1:S113H	-10.8794	0.0763212	-1111.91	0.678202
1:S113I	-11.1891	-0.233376	-1113.39	-0.798058
1:S113L	-11.3518	-0.396098	-1113.15	-0.557889
1:S113K	-10.9196	0.0361364	-1111.54	1.05234
1:S113M	-11.0045	-0.0488147	-1112.54	0.053913
1:S113F	-10.8546	0.101072	-1112.7	-0.109574
1:S113P	-10.9131	0.0425903	-1112.32	0.269293
1:S113T	-11.0956	-0.1399	-1112.56	0.0291142
1:S113W	-10.756	0.19975	-1111.82	0.766694
1:S113Y	-10.9349	0.0208166	-1112.23	0.359629
1:S113V	-11.1698	-0.214098	-1113.2	-0.613167
1:I116I	-11.063	0	-1115.34	0
1:I116A	-11.0671	0.00912828	-1112.76	2.305
1:I116R	-11.1502	-0.0739802	-1114.34	0.726569
1:I116N	-10.881	0.195199	-1112.93	2.1347
1:I116D	-10.988	0.0881999	-1112.83	2.23825
1:I116C	-11.0758	0.000374665	-1112.89	2.16897
1:I116Q	-10.9718	0.104402	-1113.81	1.25244
1:I116E	-11.111	-0.0348039	-1113.66	1.40054
1:I116G	-11.044	0.0322135	-1111.7	3.3623
1:I116H	-11.0338	0.0423789	-1112.84	2.22274
1:I116L	-11.0422	0.0339783	-1114.41	0.652481
1:I116K	-10.9935	0.0826725	-1113.37	1.69106
1:I116M	-10.9057	0.170545	-1114.06	1.00328
1:I116F	-11.0413	0.0348961	-1113.52	1.54637
1:I116P	-11.0558	0.0203648	-1112.16	2.90149
1:I116S	-11.048	0.0281664	-1112.67	2.38999
1:I116T	-11.0354	0.0408091	-1113.42	1.6418
1:I116W	-11.1157	-0.0395379	-1113.24	1.82292
1:I116Y	-11.1185	-0.0422919	-1113.85	1.21261
1:I116V	-11.0214	0.0548142	-1113.83	1.23535
1:A151A	-10.96	0	-1114.42	0
1:A151R	-10.943	0.0184593	-1113.95	0.224204
1:A151N	-10.8879	0.0735722	-1112.75	1.41897
1:A151D	-11.0814	-0.120009	-1112.96	1.21241
1:A151C	-10.9553	0.00616346	-1113.33	0.842596
1:A151Q	-10.9749	-0.0134245	-1112.6	1.57521
1:A151E	-10.849	0.112463	-1113	1.16693
1:A151G	-10.8896	0.0718718	-1112.55	1.62492
1:A151H	-11.0797	-0.118282	-1112.67	1.50196
1:A151I	-10.903	0.0584782	-1113.75	0.41947
1:A151L	-11.1066	-0.145196	-1113.61	0.561076
1:A151K	-10.9876	-0.0261315	-1113.13	1.04365
1:A151M	-10.9727	-0.0112884	-1113.78	0.396168
1:A151F	-11.1327	-0.171284	-1114.17	0.00133095
1:A151P	-10.8533	0.108107	-1113.05	1.12436
1:A151S	-11.0357	-0.0742408	-1113.44	0.727286
1:A151T	-10.8844	0.0770703	-1113.44	0.732652
1:A151W	-10.895	0.066472	-1113.68	0.48713
1:A151Y	-10.941	0.02044	-1113.51	0.6629
1:A151V	-10.9015	0.0599727	-1113.27	0.898823
1:N154N	-11.1759	0	-1107.85	0
1:N154A	-10.5462	0.332732	-1106.45	0.895811
1:N154R	-10.8794	-0.000501735	-1105.5	1.84344
1:N154D	-10.7882	0.0907014	-1106.34	1.00788
1:N154C	-10.6644	0.214526	-1106.65	0.700953
1:N154Q	-11.1196	-0.24072	-1106.62	0.725444
1:N154E	-10.6073	0.271634	-1106.26	1.09016
1:N154G	-10.376	0.502885	-1105.91	1.43621
1:N154H	-12.0076	-1.12868	-1107.03	0.314915
1:N154I	-11.3449	-0.46599	-1107.11	0.237118
1:N154L	-11.1577	-0.278781	-1107.57	-0.217407
1:N154K	-10.9914	-0.112467	-1105.13	2.21971
1:N154M	-10.9503	-0.0714025	-1106.9	0.444097
1:N154F	-11.8521	-0.97317	-1107.66	-0.310734
1:N154P	-10.6778	0.201063	-1106.1	1.25214
1:N154S	-10.7027	0.176239	-1106.47	0.882612
1:N154T	-10.7157	0.163178	-1106.78	0.566148
1:N154W	-11.1237	-0.244819	-1106.52	0.83255
1:N154Y	-11.8811	-1.00216	-1106.7	0.64563
1:N154V	-11.0454	-0.166541	-1107.13	0.217421
1:A155A	-10.6258	0	-1114.96	0
1:A155R	-11.0311	-0.197543	-1113.72	-0.0284951
1:A155N	-10.8833	-0.0496595	-1113.58	0.11392
1:A155D	-11.0165	-0.182881	-1112.25	1.44491
1:A155C	-10.6988	0.134761	-1112.63	1.06393
1:A155Q	-11.1883	-0.35466	-1113.3	0.391595
1:A155E	-11.0894	-0.25576	-1113.84	-0.1399
1:A155G	-10.7512	0.0823614	-1111.96	1.73799
1:A155H	-10.9676	-0.134031	-1112.63	1.06291
1:A155I	-10.7121	0.121462	-1113.58	0.117611
1:A155L	-10.9979	-0.164327	-1113.9	-0.209187
1:A155K	-10.9687	-0.135071	-1113.42	0.270187
1:A155M	-10.6768	0.156831	-1113.33	0.362462
1:A155F	-11.0898	-0.256172	-1112.47	1.22745
1:A155P	-10.9261	-0.0925083	-1112.44	1.2514
1:A155S	-10.8369	-0.00332153	-1112.66	1.03489
1:A155T	-10.8317	0.00186608	-1113.13	0.56336
1:A155W	-11.1369	-0.303306	-1113.72	-0.0200795
1:A155Y	-10.9473	-0.113727	-1113.48	0.219944
1:A155V	-10.7126	0.121028	-1113.49	0.202654
1:N158N	-11.4702	0	-1107.96	0
1:N158A	-10.6625	0.481714	-1105.94	1.0646
1:N158R	-11.5111	-0.366901	-1106.39	0.6136
1:N158D	-11.6581	-0.51388	-1106.65	0.355334
1:N158C	-11.0261	0.118173	-1106.46	0.544154
1:N158Q	-11.0108	0.13347	-1106.55	0.454322
1:N158E	-11.3482	-0.203991	-1106.55	0.462006
1:N158G	-10.6894	0.454826	-1105.34	1.67152
1:N158H	-10.9448	0.199476	-1106.09	0.915501
1:N158I	-11.2393	-0.0950617	-1107.33	-0.325213
1:N158L	-11.084	0.0602303	-1106.76	0.244346
1:N158K	-11.1154	0.028871	-1106.45	0.554918
1:N158M	-11.5596	-0.415417	-1107.2	-0.194696
1:N158F	-11.3574	-0.213186	-1106.2	0.810782
1:N158P	-10.8302	0.314035	-1106.04	0.968332
1:N158S	-11.088	0.0562429	-1106.02	0.986613
1:N158T	-11.2215	-0.0772951	-1106.27	0.740657
1:N158W	-11.234	-0.089781	-1105.66	1.34806
1:N158Y	-11.6416	-0.497398	-1106.63	0.381947
1:N158V	-10.9922	0.151999	-1106.87	0.141202
1:K170K	-11.1609	0	-1112.01	0
1:K170A	-10.8169	0.330143	-1110.64	1.23121
1:K170R	-11.2264	-0.0794067	-1111.71	0.159352
1:K170N	-11.0279	0.11912	-1110.33	1.54038
1:K170D	-10.6955	0.451537	-1110.47	1.39553
1:K170C	-10.5994	0.547636	-1110.19	1.68007
1:K170Q	-11.1479	-0.000884754	-1112	-0.138142
1:K170E	-10.9341	0.212931	-1111.64	0.229224
1:K170G	-10.6463	0.500734	-1109.85	2.01543
1:K170H	-10.9711	0.175886	-1110.01	1.85951
1:K170I	-10.6738	0.473195	-1110.86	1.01027
1:K170L	-11.1348	0.0121927	-1111.99	-0.123916
1:K170M	-11.2178	-0.0707723	-1111.83	0.040745
1:K170F	-11.0726	0.0744057	-1112.49	-0.625502
1:K170P	-10.9691	0.177897	-1110.97	0.899344
1:K170S	-10.762	0.385005	-1109.74	2.12646
1:K170T	-10.8894	0.257582	-1111.47	0.399052
1:K170W	-10.8602	0.286788	-1112.08	-0.214356
1:K170Y	-10.908	0.238999	-1111.65	0.216804
1:K170V	-10.9093	0.237751	-1110.92	0.947922
1:K215K	-11.1422	0	-1112.98	0
1:K215A	-10.6124	0.3191	-1110.72	1.78902
1:K215R	-10.8452	0.086275	-1112.13	0.379363
1:K215N	-10.7575	0.173982	-1110.84	1.66469
1:K215D	-10.6932	0.238227	-1110.56	1.95129
1:K215C	-10.6685	0.262973	-1110.83	1.679
1:K215Q	-10.8626	0.068901	-1111.5	1.01035
1:K215E	-10.8525	0.0789632	-1111.35	1.15645
1:K215G	-10.5793	0.352191	-1109.75	2.75433
1:K215H	-10.7492	0.182269	-1110.83	1.67528
1:K215I	-10.774	0.157502	-1112.39	0.117527
1:K215L	-10.7342	0.197255	-1112.29	0.214789
1:K215M	-10.8969	0.034607	-1111.75	0.762068
1:K215F	-10.8277	0.103744	-1110.83	1.67803
1:K215P	-10.8563	0.0752048	-1110.46	2.0497
1:K215S	-10.6655	0.265976	-1110.48	2.03383
1:K215T	-10.6933	0.238206	-1111.08	1.42686
1:K215W	-10.791	0.140482	-1110.3	2.20992
1:K215Y	-10.6231	0.308383	-1109.34	3.16862
1:K215V	-10.7519	0.179611	-1111.66	0.844077
1:S218S	-11.0437	0	-1113.52	0
1:S218A	-11.07	-0.0645093	-1112.53	0.56375
1:S218R	-11.1077	-0.102183	-1113.06	0.0360607
1:S218N	-11.1739	-0.168416	-1112.6	0.494879
1:S218D	-11.172	-0.166511	-1112.13	0.96445
1:S218C	-11.0607	-0.055186	-1112.65	0.443495
1:S218Q	-11.0984	-0.0928415	-1112.97	0.129436
1:S218E	-11.1313	-0.125815	-1112.71	0.386419
1:S218G	-10.7975	0.208041	-1111.55	1.548
1:S218H	-11.0853	-0.0798014	-1112.49	0.610773
1:S218I	-11.241	-0.23546	-1113.97	-0.877437
1:S218L	-11.1682	-0.162673	-1113.7	-0.601149
1:S218K	-11.2449	-0.239362	-1113.08	0.0176027
1:S218M	-11.0728	-0.0673214	-1113.36	-0.267559
1:S218F	-11.1334	-0.127846	-1113.59	-0.493645
1:S218P	-11.0903	-0.084777	-1111.58	1.51767
1:S218T	-11.1251	-0.11955	-1113.08	0.0133045
1:S218W	-11.184	-0.178459	-1113.22	-0.123484
1:S218Y	-11.1139	-0.108371	-1113.44	-0.344278
1:S218V	-11.2602	-0.254731	-1113.65	-0.548557
1:Y222Y	-11.0012	0	-1114.25	0
1:Y222A	-10.8612	0.394418	-1111.67	1.88556
1:Y222R	-11.0499	0.205697	-1112.47	1.08292
1:Y222N	-10.923	0.332601	-1111.19	2.36353
1:Y222D	-10.8306	0.425028	-1111.35	2.20899
1:Y222C	-10.839	0.416635	-1110.96	2.59116
1:Y222Q	-11.1546	0.100976	-1111.84	1.71847
1:Y222E	-11.0415	0.214148	-1111.66	1.8932
1:Y222G	-10.7998	0.455784	-1110.58	2.97361
1:Y222H	-10.9322	0.323352	-1111.55	2.0052
1:Y222I	-10.7512	0.504421	-1112.25	1.30244
1:Y222L	-10.9694	0.286176	-1112.4	1.1514
1:Y222K	-11.0653	0.190343	-1111.78	1.77357
1:Y222M	-11.2972	-0.0415861	-1112.43	1.13055
1:Y222F	-11.1021	0.153485	-1112.83	0.726629
1:Y222P	-10.8354	0.420207	-1110.98	2.57196
1:Y222S	-10.8117	0.443902	-1111.23	2.33042
1:Y222T	-10.7451	0.510531	-1111.52	2.03882
1:Y222W	-11.4599	-0.204326	-1113.15	0.404572
1:Y222V	-10.7565	0.499108	-1111.96	1.59549
1:A236A	-11.0032	0	-1115.46	0
1:A236R	-11.0477	0.00152372	-1114.69	0.0240435
1:A236N	-11.1989	-0.149724	-1114.18	0.538458
1:A236D	-11.0524	-0.00317726	-1114.35	0.360309
1:A236C	-11.103	-0.0537775	-1114.45	0.26717
1:A236Q	-11.1024	-0.053186	-1114.27	0.449437
1:A236E	-11.1051	-0.0559099	-1114.03	0.682743
1:A236G	-11.0577	-0.00851959	-1113.1	1.61872
1:A236H	-11.1034	-0.0541709	-1113.78	0.936928
1:A236I	-11.2148	-0.16562	-1115.11	-0.40042
1:A236L	-10.8606	0.188619	-1113.85	0.860201
1:A236K	-11.1884	-0.139152	-1114.05	0.668663
1:A236M	-11.1239	-0.0747264	-1114.95	-0.240419
1:A236F	-10.9406	0.10859	-1115.08	-0.364122
1:A236P	-11.1445	-0.0953075	-1114.01	0.706757
1:A236S	-11.0332	0.016004	-1114.19	0.528838
1:A236T	-11.1676	-0.118373	-1114.27	0.444585
1:A236W	-11.1464	-0.0971804	-1114.76	-0.0436228
1:A236Y	-11.1087	-0.0595034	-1115.45	-0.740404
1:A236V	-11.1728	-0.123579	-1114.68	0.036924
1:T239T	-11.1486	0	-1112.74	0
1:T239A	-11.0257	0.158828	-1111.3	1.00863
1:T239R	-10.9842	0.200276	-1112.28	0.0305376
1:T239N	-11.0973	0.0872386	-1110.65	1.65642
1:T239D	-11.2609	-0.0763661	-1110.48	1.8242
1:T239C	-11.0704	0.114135	-1111.42	0.887729
1:T239Q	-11.0696	0.114914	-1111.63	0.676142
1:T239E	-11.1787	0.00582384	-1111.31	1.0031
1:T239G	-10.9582	0.226258	-1110.33	1.98313
1:T239H	-11.066	0.11852	-1111.01	1.29605
1:T239I	-11.1898	-0.00528908	-1112.21	0.0983178
1:T239L	-10.9851	0.199392	-1112.19	0.118698
1:T239K	-11.177	0.00749488	-1111.52	0.789197
1:T239M	-10.9817	0.202823	-1112.3	0.00426485
1:T239F	-11.0454	0.139052	-1112.08	0.232284
1:T239P	-11.1417	0.0427471	-1110.93	1.37848
1:T239S	-11.0451	0.139417	-1111.27	1.03554
1:T239W	-10.9588	0.225679	-1111.84	0.467721
1:T239Y	-11.2596	-0.0750581	-1110.62	1.69324
1:T239V	-11.114	0.0705058	-1111.56	0.74744
1:A240A	-11.1915	0	-1115.04	0
1:A240R	-11.7759	-0.697358	-1114.02	0.634394
1:A240N	-11.4038	-0.32521	-1113.59	1.06084
1:A240D	-11.4059	-0.327296	-1113.3	1.35117
1:A240C	-11.3069	-0.228337	-1113.85	0.802147
1:A240Q	-11.8367	-0.758076	-1113.7	0.951313
1:A240E	-11.5178	-0.439252	-1113.32	1.32862
1:A240G	-10.847	0.231606	-1113	1.65726
1:A240H	-11.6119	-0.533365	-1113.37	1.28506
1:A240I	-11.173	-0.0944109	-1114.2	0.44874
1:A240L	-11.4818	-0.403215	-1114.08	0.578006
1:A240K	-11.7034	-0.624781	-1113.46	1.19697
1:A240M	-11.5754	-0.49686	-1114.06	0.594951
1:A240F	-11.9586	-0.880003	-1114.09	0.559102
1:A240P	-11.356	-0.27738	-1113.37	1.28538
1:A240S	-11.1103	-0.0316953	-1113.63	1.02012
1:A240T	-11.367	-0.288391	-1113.67	0.986431
1:A240W	-12.5284	-1.44978	-1114.99	-0.332639
1:A240Y	-12.0665	-0.98794	-1113.93	0.725685
1:A240V	-10.9981	0.0805071	-1114.04	0.609062
1:G243G	-10.9566	0	-1112.75	0
1:G243A	-10.7629	0.207499	-1112.07	0.389851
1:G243R	-10.9115	0.0589026	-1111.96	0.502086
1:G243N	-9.88703	1.08342	-1109.89	2.57037
1:G243D	-10.3851	0.585343	-1109.99	2.46906
1:G243C	-10.3337	0.636708	-1110.72	1.74051
1:G243Q	-10.3458	0.624678	-1109.89	2.57399
1:G243E	-9.85733	1.11312	-1109.42	3.03968
1:G243H	-10.9232	0.0472722	-1111.47	0.992528
1:G243I	-10.0771	0.893335	-1110.42	2.03827
1:G243L	-10.1138	0.856693	-1110.38	2.07936
1:G243K	-10.3816	0.588808	-1109.72	2.73702
1:G243M	-10.6101	0.36037	-1111.59	0.868581
1:G243F	-10.0385	0.931959	-1109.69	2.77274
1:G243P	-10.8753	0.0951159	-1111.38	1.08051
1:G243S	-10.6578	0.312675	-1111.48	0.984942
1:G243T	-10.0219	0.948503	-1110.8	1.66147
1:G243W	-10.7456	0.224856	-1111.96	0.505163
1:G243Y	-10.4975	0.472952	-1112.11	0.354131
1:G243V	-10.3976	0.572864	-1111.69	0.767914
1:S244S	-11.1063	0	-1113.22	0
1:S244A	-11.1016	-0.155072	-1112.13	0.357909
1:S244R	-10.9974	-0.0508026	-1111.27	1.21678
1:S244N	-10.9976	-0.0510279	-1111.3	1.18029
1:S244D	-11.1249	-0.178325	-1112.08	0.400452
1:S244C	-10.9043	0.0422125	-1111.69	0.792998
1:S244Q	-10.9975	-0.0509499	-1111.66	0.827403
1:S244E	-10.9856	-0.0390615	-1111.74	0.747401
1:S244G	-11.0964	-0.149838	-1111.25	1.23191
1:S244H	-10.9489	-0.00236116	-1111.3	1.18428
1:S244I	-11.0741	-0.127572	-1113.19	-0.700893
1:S244L	-10.9906	-0.0440761	-1111.83	0.650625
1:S244K	-11.109	-0.162467	-1111.06	1.4204
1:S244M	-11.063	-0.116472	-1112.2	0.289381
1:S244F	-11.2153	-0.268752	-1112.77	-0.28803
1:S244P	-10.9993	-0.0527891	-1111.47	1.01152
1:S244T	-11.0139	-0.0673882	-1112.33	0.154709
1:S244W	-10.676	0.270529	-1109.54	2.94151
1:S244Y	-10.8606	0.0859092	-1111.58	0.900446
1:S244V	-11.0217	-0.0751059	-1112.98	-0.492698
1:S247S	-11.1093	0	-1113.66	0
1:S247A	-11.0114	0.0613592	-1112.8	0.364196
1:S247R	-11.2585	-0.185727	-1113.57	-0.408727
1:S247N	-11.2258	-0.153045	-1112.67	0.48551
1:S247D	-11.0867	-0.0139768	-1113.07	0.0888449
1:S247C	-10.9742	0.0985384	-1112.95	0.205164
1:S247Q	-11.0653	0.00741889	-1112.28	0.876381
1:S247E	-11.1533	-0.0805862	-1112.85	0.312805
1:S247G	-10.9567	0.116046	-1111.77	1.39364
1:S247H	-11.1393	-0.0665253	-1112.69	0.472299
1:S247I	-11.1159	-0.0431587	-1113.73	-0.569124
1:S247L	-11.2986	-0.225917	-1114.2	-1.04061
1:S247K	-10.8699	0.202849	-1112.9	0.255439
1:S247M	-11.2171	-0.144335	-1112.73	0.427469
1:S247F	-10.8483	0.224463	-1113.19	-0.0275776
1:S247P	-10.8881	0.184618	-1111.9	1.26226
1:S247T	-11.0784	-0.00566625	-1113.37	-0.212316
1:S247W	-11.5283	-0.45557	-1113.2	-0.0365795
1:S247Y	-10.8042	0.268516	-1112.4	0.76373
1:S247V	-11.1927	-0.119977	-1113.59	-0.425052
1:P280P	-11.1343	0	-1114.47	0
1:P280A	-10.8373	0.153497	-1113.39	0.681285
1:P280R	-11.4455	-0.45468	-1114.13	-0.0581884
1:P280N	-11.0908	-0.0999748	-1113.38	0.691739
1:P280D	-10.9346	0.0562158	-1113.07	1.00762
1:P280C	-10.9553	0.0355415	-1113.25	0.824005
1:P280Q	-11.2264	-0.235619	-1113.87	0.201404
1:P280E	-11.3757	-0.384904	-1113.34	0.739714
1:P280G	-10.7878	0.203039	-1112.79	1.28357
1:P280H	-11.4509	-0.460056	-1113.28	0.791509
1:P280I	-11.0662	-0.0753997	-1114.03	0.0480869
1:P280L	-11.0869	-0.0960831	-1114.2	-0.123488
1:P280K	-11.3007	-0.309884	-1113.04	1.03125
1:P280M	-11.5267	-0.53583	-1113.75	0.32147
1:P280F	-11.2087	-0.217897	-1114.63	-0.549728
1:P280S	-10.9159	0.0748864	-1112.83	1.24139
1:P280T	-10.9465	0.0443744	-1113.42	0.659306
1:P280W	-11.7583	-0.767428	-1114.18	-0.103804
1:P280Y	-11.6322	-0.64141	-1113.91	0.163017
1:P280V	-10.9882	0.00266276	-1113.9	0.17177
1:C284C	-11.0643	0	-1113.98	0
1:C284A	-10.866	0.198387	-1113.28	0.699024
1:C284R	-11.3213	-0.256982	-1114.11	-0.13147
1:C284N	-11.1812	-0.116826	-1113.31	0.667312
1:C284D	-11.0132	0.0511577	-1112.66	1.31614
1:C284Q	-11.246	-0.181636	-1113.78	0.194245
1:C284E	-11.2211	-0.156721	-1113.45	0.530572
1:C284G	-10.8534	0.210927	-1112.41	1.57141
1:C284H	-11.3719	-0.307546	-1112.84	1.14061
1:C284I	-11.0209	0.0434634	-1113.89	0.0832053
1:C284L	-11.2744	-0.210018	-1114.13	-0.155429
1:C284K	-11.0953	-0.0309695	-1113.05	0.924108
1:C284M	-11.4046	-0.340218	-1113.93	0.0460209
1:C284F	-10.9334	0.130967	-1111.73	2.2426
1:C284P	-11.1242	-0.0598249	-1112.79	1.18569
1:C284S	-11.0043	0.06002	-1113.17	0.808433
1:C284T	-11.0566	0.00775254	-1113.7	0.281696
1:C284W	-10.7491	0.315256	-1110.83	3.14756
1:C284Y	-10.7005	0.36381	-1112.1	1.87429
1:C284V	-10.9357	0.128665	-1114.05	-0.070162
1:K287K	-11.0165	0	-1112.08	0
1:K287A	-10.6183	0.398213	-1109.96	2.11813
1:K287R	-11.511	-0.494501	-1111.26	0.818555
1:K287N	-10.7748	0.241671	-1109.55	2.52628
1:K287D	-10.7704	0.246093	-1109.13	2.95132
1:K287C	-10.6679	0.348588	-1109.86	2.21925
1:K287Q	-10.9697	0.0467456	-1110.44	1.63862
1:K287E	-11.1387	-0.122235	-1109.56	2.51695
1:K287G	-10.6269	0.389569	-1109.39	2.6932
1:K287H	-11.1843	-0.167828	-1110.11	1.96909
1:K287I	-10.8705	0.145935	-1111.06	1.0193
1:K287L	-11.1076	-0.0910965	-1111.04	1.04593
1:K287M	-10.9711	0.045373	-1111.08	1.00068
1:K287F	-11.1666	-0.150159	-1111.29	0.796173
1:K287P	-10.6106	0.40582	-1109.39	2.69216
1:K287S	-10.6091	0.407404	-1109.71	2.37266
1:K287T	-10.6488	0.367679	-1110.09	1.99392
1:K287W	-11.1732	-0.156752	-1111.58	0.501212
1:K287Y	-11.3017	-0.285262	-1110.96	1.12174
1:K287V	-10.6797	0.336741	-1111.03	1.05094
1:D291D	-10.7251	0	-1108.71	0
1:D291A	-10.8069	-0.0817603	-1107.36	1.35488
1:D291R	-10.9975	-0.27236	-1108.55	0.162885
1:D291N	-11.045	-0.319825	-1107.89	0.82041
1:D291C	-11.0248	-0.299638	-1108.22	0.495469
1:D291Q	-11.0477	-0.322537	-1107.94	0.77371
1:D291E	-11.0785	-0.353331	-1108.75	-0.0420875
1:D291G	-10.772	-0.0468896	-1106.5	2.21159
1:D291H	-11.1752	-0.450064	-1108.08	0.632708
1:D291I	-10.9206	-0.195454	-1109.45	-0.740442
1:D291L	-10.9876	-0.262482	-1108.98	-0.272825
1:D291K	-10.9861	-0.261011	-1108.29	0.421533
1:D291M	-11.0337	-0.308597	-1108.88	-0.169515
1:D291F	-11.1411	-0.416002	-1109.9	-1.19403
1:D291P	-10.9791	-0.253929	-1107.82	0.889583
1:D291S	-11.0407	-0.315549	-1107.9	0.808814
1:D291T	-10.7202	0.00490811	-1108.4	0.306203
1:D291W	-10.9422	-0.217056	-1109.42	-0.706524
1:D291Y	-10.7381	-0.012965	-1107.88	0.826249
1:D291V	-10.8178	-0.0926191	-1108.61	0.0973869
1:F375F	-10.9564	0	-1115.73	0
1:F375A	-11.0079	-0.051505	-1112.5	3.23152
1:F375R	-11.0026	-0.0462326	-1114.1	1.6308
1:F375N	-10.858	0.0984229	-1112.65	3.08169
1:F375D	-10.85	0.106427	-1112.36	3.37264
1:F375C	-10.9448	0.0116426	-1112.52	3.20484
1:F375Q	-10.9058	0.0505717	-1113.62	2.10542
1:F375E	-11.0334	-0.0770394	-1112.82	2.91237
1:F375G	-10.9017	0.0547142	-1111.19	4.54237
1:F375H	-10.9346	0.0218401	-1113.47	2.25563
1:F375I	-11.0239	-0.0674735	-1114.22	1.50893
1:F375L	-10.8867	0.0697503	-1114.53	1.1978
1:F375K	-10.8835	0.0729032	-1113.08	2.64578
1:F375M	-10.9045	0.0518881	-1114.19	1.54044
1:F375P	-11.075	-0.118623	-1112.45	3.27789
1:F375S	-11.0256	-0.0692296	-1112.35	3.37608
1:F375T	-11.0035	-0.047134	-1113	2.72609
1:F375W	-11.1695	-0.213058	-1115.14	0.585524
1:F375Y	-10.9861	-0.0297001	-1114.87	0.854252
1:F375V	-11.0271	-0.0706813	-1113.53	2.19719
1:W379W	-11.0026	0	-1114.2	0
1:W379A	-10.6937	0.308922	-1111.85	2.34904
1:W379R	-10.765	0.237549	-1113.07	1.132
1:W379N	-10.6576	0.345028	-1111.95	2.251
1:W379D	-10.6464	0.356229	-1111.73	2.46581
1:W379C	-10.6688	0.333799	-1112.17	2.03078
1:W379Q	-10.7295	0.273094	-1112.62	1.58396
1:W379E	-10.7308	0.27179	-1112.37	1.83002
1:W379G	-10.6225	0.380056	-1111.07	3.12916
1:W379H	-10.724	0.278599	-1111.91	2.29348
1:W379I	-10.7138	0.288818	-1113.72	0.476782
1:W379L	-10.713	0.289581	-1113.52	0.675372
1:W379K	-10.6817	0.320919	-1112.42	1.78394
1:W379M	-10.7092	0.293346	-1113.01	1.1936
1:W379F	-10.7754	0.227152	-1113.6	0.600929
1:W379P	-10.6757	0.326845	-1111.77	2.43181
1:W379S	-10.6493	0.353321	-1111.67	2.52663
1:W379T	-10.697	0.305595	-1112.09	2.10965
1:W379Y	-10.8199	0.182686	-1113.29	0.913867
1:W379V	-10.7037	0.298896	-1113.01	1.18974
